# Supplementary material for: Quantifying coral reef accretion in a changing world: approaches, challenges and emerging opportunities
Source: Camb Prism Coast Futur. 2025 Jun 27;3:e15. doi: 10.1017/cft.2025.10005 (PMC12337609; doi:10.1017/cft.2025.10005)
Supplement: de Bakker et al. supplementary material [file S275472052510005Xsup001.xlsx]

## Sheet: Sheet1
Location	Geo-region	Year of measurement	Habitat	Depth (m)	LCC (%)	Number of sites	Approach	Accretion rate (mm yr-1)	Net carbonate production (Kg m-2 yr-1)	Publication	Figure 4 Reference
Westen Atlantic
Barbados (Bellairs Reef)	Western Atlantic	1970s	Reef flat	<5	~80	6 transects	Gross coral carbonate production conversion	11 (as per Buddemeier and Smith 1988)	15	Stearn et al. 1977	1
Jamaica (wider discovery bay)	Western Atlantic	1970s	Fore reef (terrace and slope)	0-60	up to ~50	Reef-scale	Carbonate budget conversion	3 (as per Mallela and Perry 2007)	1.1	Land 1979	2
Barbados (Bellairs Reef)	Western Atlantic	1970s	Fore reef (terrace and slope)	>10	up to ~50	Reef-scale	Carbonate budget conversion	3	4.5	Scoffin et al. 1980	3
St. Croix (Cane Bay)	Western Atlantic	1980s	Exposed fringing reef	3-39	up to ~50	4 transects	Carbonate budget conversion	0.86 (1.11 as per Mallela and Perry 2007; 0.61 as per Hart and Kench 2007)	0.91	Hubbard et al. 1990	4 and 5
Jamaica (Rio Bueno, central embayment)	Western Atlantic	2001	Fringing reef	2-25	8	1	Carbonate budget conversion	0.73	1.2	Mallela and Perry 2007	4
Jamaica (Rio Bueno, outer embayment)	Western Atlantic	2001	Fringing reef	2-25	32	1	Carbonate budget conversion	1.11	1.9	Mallela and Perry 2007	4
Bermuda (Hog Reef)	Western Atlantic	2010	Fore Reef	8	27 ± 5	1	Carbonate budget conversion	0.58	2.21 ± 1.01	Cornwall et al. 2021	6
Florida Reef Tract north section	Western Atlantic	2009-2010	inshore; midshelf; outer edge	2-20	~2-7	7 transects	Carbonate conversion (alkalinity anomaly)	range: 0.07 – 0.7	−1.1 ± 0.4 to 1.0 ± 0.3	Muehllehner et al. 2016	7
Bahamas (Eleuthera)	Western Atlantic	2010-2012	Orbicella (shelf edge)	18.5	7.4 ± 3.0	3	Carbonate conversion (ReefBudget V1), Potential accretion rate	0.3 ± 0.1	0.1 ± 0.7	Perry et al. 2013	8
Belize	Western Atlantic	2010-2012	Relict A. palmata	5	15.8 ± 6.4	3	Carbonate conversion (ReefBudget V1), Potential accretion rate	0.9 ± 1.0	0.8 ± 1.5	Perry et al. 2013	8
Belize	Western Atlantic	2010-2012	Orbicella spur-and-groove	10	15.8 ± 8.1	3	Carbonate conversion (ReefBudget V1), Potential accretion rate	1.5 ± 1.9	2.0 ± 2.7	Perry et al. 2013	8
Bonaire	Western Atlantic	2010-2012	Relict A. palmata	5	24.1 ± 14.6	1	Carbonate conversion (ReefBudget V1), Potential accretion rate	3.0 ± 4.4	3.6 ± 6.4	Perry et al. 2013	8
Bonaire	Western Atlantic	2010-2012	Orbicella spur-and-groove	10	28.0 ± 11.9	1	Carbonate conversion (ReefBudget V1), Potential accretion rate	7.0 ± 3.4	9.5 ± 4.9	Perry et al. 2013	8
Bonaire	Western Atlantic	2010-2012	Fore-reef slope	10	20.9 ± 6.0	2	Carbonate conversion (ReefBudget V1), Potential accretion rate	1.5 ± 1.0	1.7 ± 1.5	Perry et al. 2013	8
Bonaire	Western Atlantic	2010-2012	Nearshore hardground	5	2.7 ± 1.8	1	Carbonate conversion (ReefBudget V1), Potential accretion rate	-0.5 ± 0.1	-1.0 ± 0.1	Perry et al. 2013	8
Grand Cayman	Western Atlantic	2010-2012	Nearshore hardground	5	8.8 ± 4.6	1	Carbonate conversion (ReefBudget V1), Potential accretion rate	0.2 ± 0.8	-0.1 ± 1.2	Perry et al. 2013	8
Grand Cayman	Western Atlantic	2010-2012	Relict A. palmata	5	16.9 ± 3.7	1	Carbonate conversion (ReefBudget V1), Potential accretion rate	1.4 ± 0.9	1.3 ± 1.4	Perry et al. 2013	8
Grand Cayman	Western Atlantic	2010-2012	Orbicella (spur-and-groove)	10	11.9 ± 8.1	2	Carbonate conversion (ReefBudget V1), Potential accretion rate	1.0 ± 1.4	1.1 ± 2.0	Perry et al. 2013	8
Grand Cayman	Western Atlantic	2010-2012	Fore-reef slope	5	5.7 ± 3.5	1	Carbonate conversion (ReefBudget V1), Potential accretion rate	-0.8 ± 0.3	-1.8 ± 0.5	Perry et al. 2013	8
Anguilla	Western Atlantic	2013	Fore-reef	10.4	16.6 ± 8.1	2	Carbonate conversion (ReefBudget V1), RAPmax	1.5 ± 1.4	2.9 ± 2.8	Perry et al. 2018	8
Anguilla	Western Atlantic	2013	Fore-reef (shallow)	4.2	6.5 ± 2.9	1	Carbonate conversion (ReefBudget V1), RAPmax	0.5 ± 0.4	0.5 ± 0.5	Perry et al. 2018	8
Antigua	Western Atlantic	2013	Fore-reef	9.28214	15.0 ± 9.2	7	Carbonate conversion (ReefBudget V1), RAPmax	1.9 ± 1.4	3.8 ± 2.9	Perry et al. 2018	8
Barbuda	Western Atlantic	2013	Fore-reef	8.695	7.8 ± 5.0	5	Carbonate conversion (ReefBudget V1), RAPmax	1.0 ± 1.6	1.8 ± 3.3	Perry et al. 2018	8
Belize	Western Atlantic	2011	Fore-reef	10	15.8 ± 8.1	3	Carbonate conversion (ReefBudget V1), RAPmax	2.0 ± 2.7	1.5 ± 1.9	Perry et al. 2018	8
Belize	Western Atlantic	2011	Fore-reef (shallow)	5	15.8 ± 6.4	3	Carbonate conversion (ReefBudget V1), RAPmax	1.1 ± 1.0	1.1 ± 1.5	Perry et al. 2018	8
Bonaire	Western Atlantic	2010	Fore-reef	10	16.7 ± 4.1	1	Carbonate conversion (ReefBudget V1), RAPmax	1.0 ± 1.6	1.0 ± 1.1	Perry et al. 2018	8
Bonaire	Western Atlantic	2010	Fore-reef (shallow)	5	13.4 ± 15.0	2	Carbonate conversion (ReefBudget V1), RAPmax	1.3 ± 5.0	1.3 ± 3.5	Perry et al. 2018	8
Bonaire	Western Atlantic	2017	Fore-reef	9.65	47.2 ± 11.5	11	Carbonate conversion (ReefBudget V1), RAPmax	5.9 ± 2.6	7.6 ± 3.9	Perry et al. 2018	8
Florida Keys	Western Atlantic	2014	Fore-reef (shallow)	3	12.7 ± 2.8	1	Carbonate conversion (ReefBudget V1), RAPmax	0.9 ± 0.6	1.7 ± 1.1	Perry et al. 2018	8
Florida Keys	Western Atlantic	2015	Fore-reef	13	31.6 ± 8.6	1	Carbonate conversion (ReefBudget V1), RAPmax	1.8 ± 0.7	3.2 ± 1.4	Perry et al. 2018	8
SE Florida	Western Atlantic	2014	Fore-reef	7.25	1.8 ± 2.0	4	Carbonate conversion (ReefBudget V1), RAPmax	-0.4 ± 0.4	-1.0 ± 0.9	Perry et al. 2018	8
Grand Cayman	Western Atlantic	2012	Fore-reef	10	15.9 ± 4.9	3	Carbonate conversion (ReefBudget V1), RAPmax	0.9 ± 0.7	1.3 ± 1.4	Perry et al. 2018	8
Grand Cayman	Western Atlantic	2012	Fore-reef (shallow)	5	7.1 ± 4.2	2	Carbonate conversion (ReefBudget V1), RAPmax	-0.2 ± 0.6	-1.0 ± 2.1	Perry et al. 2018	8
Mexico	Western Atlantic	2017	Fore-reef	9.30769	14.6 ± 9.4	11	Carbonate conversion (ReefBudget V1), RAPmax	0.3 ± 1.9	-0.2 ± 3.9	Perry et al. 2018	8
Puerto Rico	Western Atlantic	2015	Fore-reef	7	11.6 ± 9.0	1	Carbonate conversion (ReefBudget V1), RAPmax	0.6 ± 0.6	1.0 ± 1.3	Perry et al. 2018	8
St. Croix	Western Atlantic	2014	Fore-reef (shallow)	3.7	24.9 ± 14.6	5	Carbonate conversion (ReefBudget V1), RAPmax	1.5 ± 1.3	2.4 ± 2.6	Perry et al. 2018	8
St. Croix	Western Atlantic	2014	Fore-reef	9	18.5 ± 11.3	4	Carbonate conversion (ReefBudget V1), RAPmax	1.7 ± 1.7	3.2 ± 3.5	Perry et al. 2018	8
St. Lucia	Western Atlantic	2013	Fore-reef	9.64412	24.9 ± 12.6	9	Carbonate conversion (ReefBudget V1), RAPmax	1.9 ± 2.2	3.4 ± 4.5	Perry et al. 2018	8
St. Maarten	Western Atlantic	2013	Fore-reef	8.83636	11.9 ± 10.0	3	Carbonate conversion (ReefBudget V1), RAPmax	1.6 ± 1.9	2.9 ± 3.8	Perry et al. 2018	8
St. vincent & Granadines	Western Atlantic	2014	Fore-reef	9.54225	22.9 ± 14.1	17	Carbonate conversion (ReefBudget V1), RAPmax	2.3 ± 2.4	4.3 ± 4.8	Perry et al. 2018	8
Bonaire	Western Atlantic	2017	Lower terrace	4-6	24.3 ± 13.9	115	Carbonate conversion (ReefBudget V1)	0.67 (0.38 - 0.97)	0.22 (-0.24 - 0.72)	De Bakker et al. 2019	9
Bonaire	Western Atlantic	2017	Drop-off zone	8-10	13.3 ± 13.6	115	Carbonate conversion (ReefBudget V1)	2.05 (1.67 - 2.45)	1.99 (1.41 - 2.60)	De Bakker et al. 2019	9
Florida Reef Tract (Cheeca Rocks)	Western Atlantic	2019	Patch reef	<10	~25	1	Carbonate conversion (ReefBudget V2)	1.76 ± 1.05	1.23 ± 0.74	Webb et al. 2023	10
Florida Reef Tract southern section	Western Atlantic	1996	Offshore deep	10.7-16.5	8.7 ± 3.6	11	Carbonate conversion (ReefBudget V2+adaptation)	0.6 ± 0.7	0.6 ± 0.8	Toth et al. 2022	11
Florida Reef Tract southern section	Western Atlantic	1996	Offshore shallow	1.8-7.3	16.9 ± 8.0	12	Carbonate conversion (ReefBudget V2+adaptation)	0.9 ± 1.0	0.9 ± 1.1	Toth et al. 2022	11
Florida Reef Tract southern section	Western Atlantic	1996	Patch reef	1.8-10.4	22.7 ± 12.7	9	Carbonate conversion (ReefBudget V2+adaptation)	2.6 ± 2.7	2.8 ± 2.9	Toth et al. 2022	11
Florida Reef Tract southern section	Western Atlantic	2019	Offshore deep	10.7-16.5	3.8 ± 1.5	11	Carbonate conversion (ReefBudget V2+adaptation)	-0.2 ± 0.2	-0.2 ± 0.2	Toth et al. 2022	11
Florida Reef Tract southern section	Western Atlantic	2019	Offshore shallow	1.8-7.3	6.5 ± 4.3	12	Carbonate conversion (ReefBudget V2+adaptation)	-0.3 ± 0.3	-0.3 ± 0.4	Toth et al. 2022	11
Florida Reef Tract southern section	Western Atlantic	2019	Patch reef	1.8-10.4	14.4 ± 8.4	9	Carbonate conversion (ReefBudget V2+adaptation)	0.9 ± 1.1	0.9 ± 1.1	Toth et al. 2022	11
Florida Reef Tract southern section	Western Atlantic	2016	Offshore deep	10.7-16.5	6.2 ± 3.6	12	Carbonate conversion (ReefBudget V2+adaptation)	-0.1 ± 0.4	-0.1 ± 0.4	Toth et al. 2023	11
Florida Reef Tract southern section	Western Atlantic	2016	Offshore shallow	1.8-7.3	10.7 ± 5.2	12	Carbonate conversion (ReefBudget V2+adaptation)	-0.3 ± 0.6	-0.3 ± 0.6	Toth et al. 2023	11
Florida Reef Tract southern section	Western Atlantic	2016	Patch reef	1.8-12.8	14.4 ± 8.6	22	Carbonate conversion (ReefBudget V2+adaptation)	0.9 ± 1.2	1.0 ± 1.3	Toth et al. 2023	11
Florida Reef Tract southern section	Western Atlantic	2022	Offshore deep	10.7-16.5	6.8 ± 2.8	12	Carbonate conversion (ReefBudget V2+adaptation)	-0.2 ± 0.2	-0.3 ± 0.2	Toth et al. 2023	11
Florida Reef Tract southern section	Western Atlantic	2022	Offshore shallow	1.8-7.3	9.6 ± 4.6	12	Carbonate conversion (ReefBudget V2+adaptation)	-0.3 ± 0.4	-0.4 ± 0.5	Toth et al. 2023	11
Florida Reef Tract southern section	Western Atlantic	2022	Patch reef	1.8-12.8	12.2 ± 7.7	22	Carbonate conversion (ReefBudget V2+adaptation)	0.6 ± 0.9	0.6 ± 0.9	Toth et al. 2023	11
Buck Island	Western Atlantic	1981-2014	Various	0-37	Various	1	RemoteSensing	-2.7		Yates et al. 2017	12
Florida Keys	Western Atlantic	1934-2002	Outer Reef	Various	Various	1	RemoteSensing	-3		Yates et al. 2017	12
St. Thomas	Western Atlantic	1966-2014	Various	Various	Various	1	RemoteSensing	-6.3		Yates et al. 2017	12
Pacific
Hawaii	Pacific	1950s	Reef flat	<10	100 (assumed)	Reef-scale	Carbonate production conversion	5		Chave et al. 1972	13
Hawaii	Pacific	1960	Reef flat	<10	Various	1	Carbonate conversion (Alkalinity Reduction Technique)	2		Cornwall et al. 2021	6
Hawaii archipelago (14 islands)	Pacific	1978-1981	Zone of maximum reef development	10	~5 - ~95	Reef-scale	Gross coral carbonate production conversion	0.2 - 11	0.3 - 15	Grigg 1982	Not included
Panama (Uva Island)	Pacific	1987-1990	Upper fore reef: Lawn vs. Non-Lawn	<10	~58	5	Direct measurement	-6.3 ± 1.8 (lawn) / -21.8 ± 7.5 (non-lawn)		Eakin 1992	Not included
Panama (Uva Island)	Pacific	1993-1995	Reef flat	<6	~10	3	Direct measurement (pre- and post-bleaching)	1.8 ± 34.8		Eakin 1996	14
Hawaii (Maui)	Pacific	1961-1999	Reef flat	2-5	Various	1	RemoteSensing	-21		Yates2017	12
Hawaii (Kailau Bay)	Pacific	~2000	Exposed fringing reef	0-25	13 / 16	60	Carbonate budget conversion	0.6 ± 0.35	0.89 ± 0.49	Harney and Fletcher 2003	15
Palau/Yap	Pacific	2017	Outer reef	2-5	~10	18	Carbonate production conversion	7.5 ± 3.9	10.5 ± 6.7	Van Woesik and Cacciapaglia 2018	16
Palau/Yap	Pacific	2017	Patch reef in Lagoon	2-5	12	10	Carbonate production conversion	7.8 ± 2.8	10.3 ± 4.7	Van Woesik and Cacciapaglia 2018	16
Palau/Yap	Pacific	2017	Inner reef	2-5	~16	20	Carbonate production conversion	5.1 ± 1.5	5.8 ± 1.8	Van Woesik and Cacciapaglia 2018	16
Moorea	Pacific	2017-2018	Fore reef 5x5 m plot	12-14	>50	20 (25 m2 plots)	Structure-from-Motion photogrammetry	12		Rossi et al. 2020	17
Hawaii	Pacific	1983	Reef flat	2-5	17	5.54	Carbonate conversion (Alkalinity Reduction Technique)	5.54		Cornwall et al. 2021	6
Hawaii	Pacific	1983	Reef flat	2-5	6	0.33	Carbonate conversion (Alkalinity Reduction Technique)	0.33		Cornwall et al. 2021	6
Ishigaki	Pacific	1990	Reef flat	2-5	19	2.8	Carbonate conversion (Alkalinity Reduction Technique)	2.8		Cornwall et al. 2021	6
Rukan-Sho	Pacific	1995	Reef flat	2-5	36.6	3.94	Carbonate conversion (Alkalinity Reduction Technique)	3.94		Cornwall et al. 2021	6
Ishigaki	Pacific	2000	Reef flat	2-5	6.7	5.54	Carbonate conversion (Alkalinity Reduction Technique)	5.54		Cornwall et al. 2021	6
Palau	Pacific	2000	Reef flat	2-5	8.1	1.83	Carbonate conversion (Alkalinity Reduction Technique)	1.83		Cornwall et al. 2021	6
Hawaii	Pacific	2011	Reef flat	2-5	17	3.86	Carbonate conversion (Alkalinity Reduction Technique)	3.86		Cornwall et al. 2021	6
Hawaii	Pacific	2011	Reef flat	2-5	10	2.97	Carbonate conversion (Alkalinity Reduction Technique)	2.97		Cornwall et al. 2021	6
Samoa	Pacific	2011	Reef flat	2-5	23	3.94	Carbonate conversion (Alkalinity Reduction Technique)	3.94		Cornwall et al. 2021	6
Palmyra	Pacific	2012	Reef flat	2-5	35	13.24	Carbonate conversion (Alkalinity Reduction Technique)	13.24		Cornwall et al. 2021	6
Dongsha	Pacific	2014	Reef flat	2-5	22	7.47	Carbonate conversion (Alkalinity Reduction Technique)	7.47		Cornwall et al. 2021	6
Moorea	Pacific	2015	Reef flat	2-5	11	0.99	Carbonate conversion (Alkalinity Reduction Technique)	0.99		Cornwall et al. 2021	6
CNMI	Pacific	2018	Reef flat	2-5	36	5.78	Carbonate conversion (Alkalinity Reduction Technique)	5.78		Cornwall et al. 2021	6
Australia
Great Barrier Reef	Australia	1970s	Seaward reef flat	1-3	~20	3	Carbonate conversion (Alkalinity Reduction Technique)	3	3-5	Smith and Kinsey (1976)	18
Great Barrier Reef	Australia	1980s	100% hard coral/algae susbtrate	<5	~50	1	Carbonate conversion (Alkalinity Reduction Technique)	7	10	Kinsey and Hopley (1991)	19
Great Barrier Reef	Australia	1980s	Algal pavement and active reef flats	<5	~15	1	Carbonate conversion (Alkalinity Reduction Technique)	3	4	Kinsey and Hopley (1991)	19
Warraber	Australia	2000s	Reef Flat	<5	~15	7 transects	Carbonate budget conversion	0.86	1.66	Hart and Kench 2007	5
Australia (Middle Reef)	Australia	2008	Inshore turbid reef	~4	>30	30 transects	Carbonate conversion	5.2	12.2	Browne et al. 2013	20
Australia (Paluma Shoals)	Australia	2008	Inshore turbid reef	~3	>30	29 transects	Carbonate conversion	3	6.9	Browne et al. 2013	20
Houtman Abrolhos	Australia	1980	Reef Flat	<10	75	Various	Carbonate conversion (Alkalinity Reduction Technique)	6.59		Cornwall et al. 2021	6
Lady Elliot	Australia	2010	Reef Flat	<10	16.5	Various	Carbonate conversion (ReefBudget V1 Pacific)	0.86		Cornwall et al. 2021	6
Davies Reef	Australia	2012	Reef Flat	<10	9	Various	Carbonate conversion (Alkalinity Reduction Technique)	3.9		Cornwall et al. 2021	6
Heron Island	Australia	2012	Reef Flat	<10	4.7	Various	Carbonate conversion (Alkalinity Reduction Technique)	1.9		Cornwall et al. 2021	6
One Tree Island	Australia	2013	Reef Flat	<10	13.7	Various	Carbonate conversion (Alkalinity Reduction Technique)	0.43		Cornwall et al. 2021	6
Tallon Island	Australia	2016	Reef Flat	<10	8.4	Various	Carbonate conversion (Alkalinity Reduction Technique)	1.57		Cornwall et al. 2021	6
Heron Island	Australia	2018	Reef Flat	<10	21	Various	Carbonate conversion (Alkalinity Reduction Technique)	4.53		Cornwall et al. 2021	6
Ningaloo	Australia	2008	Reef Flat	<10	25	Various	Carbonate conversion (Alkalinity Reduction Technique)	3.72		Cornwall et al. 2021	6
Lady Elliot	Australia	2009	Reef Flat	<10	32.8	Various	Carbonate conversion (Alkalinity Reduction Technique)	1.99		Cornwall et al. 2021	6
Lizard Island	Australia	2009	Reef Flat	<10	7.7	Various	Carbonate conversion (Alkalinity Reduction Technique)	0.93		Cornwall et al. 2021	6
One Tree Island	Australia	2009	Reef Flat	<10	25.2	Various	Carbonate conversion (Alkalinity Reduction Technique)	1.26		Cornwall et al. 2021	6
Indian Ocean
Diego Garcia	Indian Ocean	2015	Upper shelf break (just above)	8–10	26.8 ± 13.4	5	Carbonate conversion (ReefBudget V1 Pacific)	1.5 ± 0.2	3.4 ± 2.7	Perry et al. 2015	8
Peros Banhos	Indian Ocean	2015	Upper shelf break (just above)	8–10	34.7 ± 5.6	7	Carbonate conversion (ReefBudget V1 Pacific)	2.2 ± 0.2	5.9 ± 2.5	Perry et al. 2015	8
Salomon	Indian Ocean	2015	Upper shelf break (just above)	8–10	21.3 ± 9.7	6	Carbonate conversion (ReefBudget V1 Pacific)	2.2 ± 0.5	3.5 ± 2.9	Perry et al. 2015	8
Blenheim	Indian Ocean	2015	Upper shelf break (just above)	8–10	30.4	1	Carbonate conversion (ReefBudget V1 Pacific)	1.9	4	Perry et al. 2015	8
Gt. Chagos bank	Indian Ocean	2015	Upper shelf break (just above)	8–10	23.2 ± 14.8	8	Carbonate conversion (ReefBudget V1 Pacific)	1.9 ± 0.3	2.0 ± 3.9	Perry et al. 2015	8
Egmont	Indian Ocean	2015	Upper shelf break (just above)	8–10	29.9	1	Carbonate conversion (ReefBudget V1 Pacific)	1.9	4.8	Perry et al. 2015	8
Gaafu Dhaalu atoll	Indian Ocean	2016	Fore-reef slope	2	25.6 ± 5.8 (6.3 ± 1.9)	5	Carbonate conversion (ReefBudget V2 Pacific)	4.2 ± 1.1 (-0.4 ± 0.4)	5.9 ± 2.2 (−3.0 ± 1.1)	Perry & Morgan 2017	8
Mahutigala	Indian Ocean	2016	Fore-reef slope	2	23.5 ± 7.3 (5.3 ± 2.1)	1	Carbonate conversion (ReefBudget V2 Pacific)	3.6 ± 1.3 (-0.5 ± 0.3)	4.7 ± 2.3 (-3.0 ± 0.4)	Perry & Morgan 2017	8
Kandahalagala	Indian Ocean	2016	Fore-reef slope	2	34.9 ± 8.0 (9.8 ± 3.8)	1	Carbonate conversion (ReefBudget V2 Pacific)	5.7 ± 2.4 (-0.03 ± 0.8)	8.7 ± 4.2 (-2.0 ± 1.4)	Perry & Morgan 2017	8
Kafigahlaa	Indian Ocean	2016	Fore-reef slope	2	27.2 ± 8.0 (5.5± 3.1)	1	Carbonate conversion (ReefBudget V2 Pacific)	5.2 ± 1.7 (-0.3 ± 0.5)	7.9 ± 3.1 (-2.7 ± 0.9)	Perry & Morgan 2017	8
Kodehutigalaa	Indian Ocean	2016	Fore-reef slope	2	20.7 ± 2.99 (5.6 ± 3.3)	1	Carbonate conversion (ReefBudget V2 Pacific)	3.0 ± 0.1 (-0.2 ± 0.6)	3.7 ± 0.3 (-2.5 ± 1.0)	Perry & Morgan 2017	8
Kadumaigala	Indian Ocean	2016	Fore-reef slope	2	21.4 ± 5.9 (5.2 ± 3.3)	1	Carbonate conversion (ReefBudget V2 Pacific)	3.5 ± 1.2 (-1.1 ± 0.5)	4.7 ± 2.3 (-4.7 ± 2.3)	Perry & Morgan 2017	8
Chagos	Indian Ocean	2015		9	26.9 ± 12.8	28	Carbonate conversion (ReefBudget V2 Pacific)	3.0 ± 2.3	3.7 ± 3.6	Perry et al. 2018	8
Kenya	Indian Ocean	2013		6.5	15.6 ± 12.1	7	Carbonate conversion (ReefBudget V2 Pacific)	1.7 ± 2.4	2.0 ± 4.0	Perry et al. 2018	8
Maldives (post-bleaching)	Indian Ocean	2016	Fore-reef slope	2	6.3 ± 3.4	7	Carbonate conversion (ReefBudget V2 Pacific)	-0.8 ± 0.6	-3.0 ± 1.3	Perry et al. 2018	8
Maldives (pre-bleaching)	Indian Ocean	2016	Fore-reef slope	2	25.4 ± 7.1	5	Carbonate conversion (ReefBudget V2 Pacific)	4.0 ± 2.2	4.9 ± 3.2	Perry et al. 2018	8
Mozambique	Indian Ocean	2014		7	22.1 ± 10.9	10	Carbonate conversion (ReefBudget V2 Pacific)	4.0 ± 3.4	4.9 ± 4.9	Perry et al. 2018	8
Ningaloo	Indian Ocean	2016		8	19.8 ± 12.2	3	Carbonate conversion (ReefBudget V2 Pacific)	2.4 ± 2.0	2.5 ± 1.9	Perry et al. 2018	8
Seychelles (post-bleaching)	Indian Ocean	2014		6	20.2 ± 15.9	21	Carbonate conversion (ReefBudget V2 Pacific)	-0.5 ± 1.2	-1.5 ± 1.9	Perry et al. 2018	8
Seychelles (pre-bleaching)	Indian Ocean	2017		6	17.9 ± 15.9	18	Carbonate conversion (ReefBudget V2 Pacific)	0.8 ± 2.8	-0.1 ± 3.3	Perry et al. 2018	8
Maldivian Atoll	Indian Ocean	2018-2020	Reef crest	<1	14	1	Direct in situ (CRAF)	6.6 ± 12.5	-	Kench et al. (2022)	21
Maldivian Atoll	Indian Ocean	2018-2020	Outer reef flat	<1	27.9	2	Direct in situ (CRAF)	3.1 ± 10.2	-	Kench et al. (2022)	21
Maldivian Atoll	Indian Ocean	2018-2020	Central reef flat	<1	8.5	1	Direct in situ (CRAF)	−0.5 ± 1.8	-	Kench et al. (2022)	21
Singapore	Indian Ocean	2017	Barrier reef	3-4	22	7	Carbonate conversion (ReefBudget V2 Pacific)	1.1 ± 0.1 (2.8 ± 0.4)	0.6 ± 0.3	Januchowski-Hartley et al. (2020)
